# Supplementary material for: Multi-omics evaluation of the prognostic value and immune signature of FCN1 in pan-cancer and its relationship with proliferation and apoptosis in acute myeloid leukemia
Source: Front Genet. 2024 Jul 29;15:1425075. doi: 10.3389/fgene.2024.1425075 (PMC11320419; doi:10.3389/fgene.2024.1425075)
Supplement: Supplementary file 1 [file Table2.XLSX]

## Sheet: Table S1-Pan-cancer
Table S1-Abbreviations and sample numbers of 33 types of cancer
Cancer type	Description	Tumor samples (TCGA)	Normal samples (TCGA+GTEx)
ACC	Adrenocortical carcinoma	79	258
BLCA	Bladder Urothelial Carcinoma	406	40
BRCA	Breast invasive carcinoma	1101	572
CESC	Cervical squamous cell carcinoma and endocervical adenocarcinoma	306	22
CHOL	Cholangiocarcinoma	35	9
COAD	Colon adenocarcinoma	455	820
DLBC	Lymphoid Neoplasm Diffuse Large B-cell Lymphoma	48	929
ESCA	Esophageal carcinoma	163	1456
GBM	Glioblastoma multiforme	153	2647
HNSC	Head and Neck squamous cell carcinoma	504	44
KICH	Kidney Chromophobe	65	114
KIRC	Kidney renal clear cell carcinoma	532	161
KIRP	Kidney renal papillary cell carcinoma	290	121
LAML	Acute Myeloid Leukemia	150	0
LGG	Brain Lower Grade Glioma	513	2642
LIHC	Liver hepatocellular carcinoma	371	276
LUAD	Lung adenocarcinoma	516	637
LUSC	Lung squamous cell carcinoma	501	627
MESO	Mesothelioma	87	0
OV	Ovarian serous cystadenocarcinoma	376	180
PAAD	Pancreatic adenocarcinoma	179	332
PCPG	Pheochromocytoma and Paraganglioma	181	3
PRAD	Prostate adenocarcinoma	498	297
READ	Rectum adenocarcinoma	165	789
SARC	Sarcoma	260	2
SKCM	Skin Cutaneous Melanoma	471	1810
STAD	Stomach adenocarcinoma	375	391
TGCT	Testicular Germ Cell Tumors	134	361
THCA	Thyroid carcinoma	512	712
THYM	Thymoma	120	2
UCEC	Uterine Corpus Endometrial Carcinoma	545	177
UCS	Uterine Carcinosarcoma	57	142
UVM	Uveal Melanoma	80	0

## Sheet: Table S2-Datasets for AML
Table S2-Datasets for AML
Category	Dataset	Description	Publication	Data Link
Clinical Cohort	TCGA-LAML	173 adult AML samples - 144 with survival data	Cancer Genome Atlas Network NEJM, 2013	Genomic Data Commons
	BEAT-AML	654 adult AML samples: - 575 with survival data	Bottomly D Cancer Cell, 2022	Cbioportal
	TARGET-AML	187 pediatric AML samples: - 156 with survival data	Bolouri et al Nat Medicine, 2017	Genomic Data Commons
	GSE1159	293 adult AML samples: - 260 with survival data	Valk PJ et al NEJM, 2004	GSE1159
			Stirewalt DL et al Genes Chromosomes Cancer, 2008
	GSE6891/HOVON-SAKK	536 adult AML samples - 520 with survival data	Veerhaak et al Haematologica, 2009	GSE6891
			de Jonge et al Blood, 2010
	GSE37642	561 adult AML samples - 552 with survival data	Li Z et al J Clin Oncol, 2013	GSE37642
			Herold T et al Blood, 2014
			Janke H et al Plos one, 2014
			Jiang X et al Cancer Res, 2016
			Hartmann et al Nat Commun, 2016
Expression Cohort	Pan-Cancer (TCGA+GTEx)	18102 cancer and normal samples - 7568 normal samples (GTEx) - 9807 tumor samples (TCGA) - 727 paracancerous samples (TCGA) It comes from the data uniformly processed by the Toil process in the XENA database.	Vivian J et al Nat Biotechnol, 2017	UCSC XENA
	GSE63270	104 AML and normal samples - 42 normal samples - 62 AML samples	Jung N et al Nat Commun, 2015	GSE63270
Drug Cohort	GSE125437	Drugs - EPZ-5676 - Brequinar - BAY-155 - BAY-1251152 - OTX015	Brzezinka K. et al. Journal of Hematology & Oncology, 2019	GSE125437
	GSE136204	Drugs - CS1 - CS2	Su R. et al. Cancer Cell, 2020	GSE136204
	GSE85107	Drug - EPZ004777	Kühn MWM. et al. Cancer Discovery, 2016	GSE85107
	GSE101480	Drug - NSC-370284	Jiang X. et al. Nature Communications, 2017	GSE101480
	GSE119261	Drugs - ARV-825 - OTX015	Mill CP. et al. Blood, 2019	GSE119261
	GSE133112	Drug - Fx1	Kawabata K. et al. Blood, 2020	GSE133112
	GSE146503	Drugs - Azacytidine; - BAY-1436032 - Azacytidine + Bay-1436032	Chaturvedi A. et al. Hematologica, 2020	GSE146503
	GSE147503	Drug - TRC105	Baik, J. et al. Heliyon, 2020	GSE147503
	GSE152441	Drug - OTX015	Su A. et al. Cancer Discovery, 2020	GSE152441

## Sheet: Table S3-Immunotherapy datasets
Table S3-Immunotherapy-related datasets collected from previous studies
Dataset	Immunotherapy	CancerType	PMID
GBM−PRJNA482620	Anti-PD-1	Giloblastoma	30996326
LGG−E−MTAB−6270	Peptide-vaccine	Brain Lower Grade Glioma	29618666
Melanoma−GSE100797	ACT	Melanoma	29170503
Melanoma−GSE106128	DCs_treated	Melanoma	29682201
Melanoma−GSE115821	Anti-CTLA-4, Anti-PD-1, and Anti-CTLA-4 + Anti-PD-1	Melanoma	30127394
Melanoma−GSE145996	Anti-PD-1	Melanoma	32708981
Melanoma−GSE78220	Anti-PD-1	Melanoma	28129544
Melanoma−GSE91061	Anti-PD-1	Melanoma	29033130
Melanoma−Nathanson_2017	Anti-CTLA-4	Melanoma	27956380
Melanoma−phs000452	Anti-PD-1	Melanoma	26359337
Melanoma−PRJEB23709	Anti-PD-1 and Anti-CTLA-4 + Anti-PD-1	Melanoma	30753825
NSCLC−GSE126044	Anti-PD-1	Nonsmall-cell lung cancer	32879421
NSCLC−GSE135222	Anti-PD-1	Nonsmall-cell lung cancer	31537801
RCC−Braun_2020	Anti-PD-1 and Everolimus	Renal cell carcinoma	32472114
RCC−GSE67501	Anti-PD-1	Renal cell carcinoma	27491898
